# Supplementary material for: Implication of Row Orientation Changes on Fruit Parameters of Vitis vinifera L. cv. Riesling in Steep Slope Vineyards
Source: Foods. 2021 Nov 3;10(11):2682. doi: 10.3390/foods10112682 (PMC8623038; doi:10.3390/foods10112682)
Supplement: Supplementary file 1 [file foods-10-02682-s001.zip]

Archive with 1 entries (1 files):
- foods-1409859-supplementary.xlsx
