# Supplementary material for: Implication of Row Orientation Changes on Fruit Parameters of Vitis vinifera L. cv. Riesling in Steep Slope Vineyards
Source: Foods. 2021 Nov 3;10(11):2682. doi: 10.3390/foods10112682 (PMC8623038; doi:10.3390/foods10112682)
Supplement: Supplementary file 1 [file foods-10-02682-s001.zip › foods-1409859-supplementary.xlsx]

## Sheet: Table S1
Table S1. Summarized weather conditions for 2019-2021. Monthly mean values for daily temperatures means (°Cmean) and long-term average (LTA), monthly precipitation sums (mm) and sums of monthly sunshine hours (ssh). Values are averaged (°C) or summed (mm, ssh).
	2019							2020							2021
month	°Cmean	°Cmean (LTA)	mm	mm (LTA)	ssh	ssh (LTA)		°Cmean	°Cmean (LTA)	mm	mm (LTA)	ssh	ssh (LTA)		°Cmean	°Cmean (LTA)	mm	mm (LTA)	ssh	ssh (LTA)
1	2.5	1.8	45.9	39.5	42.1	49.5		4.4	1.8	11.6	39.5	51.3	49.5		2.6	1.5	50.4	39.3	33.1	50.7
2	4.9	2.6	16.1	34.7	144.7	80.2		6.5	2.7	78.4	36.1	80.5	82.7		3.7	3.3	52.1	34	125.8	79.9
3	8.4	6.4	29.4	40.8	147.4	125.1		7.6	6.4	38.7	40.8	183.5	125.1		6.7	6.8	21.8	36.2	183.6	136.4
4	11.3	10.2	40.7	34.8	205.2	176.5		12.9	10.2	11.6	34.8	299.7	176.5		8.2	11	25.1	30.7	212	190
5	13	14.6	64.7	50.2	213	207.1		14.4	14.6	34.2	50.2	298.3	207.1		11.9	14.9	44.5	49.8	178.5	214
6	21.2	17.6	20.9	50.4	319.1	211.7		18.5	17.6	37.8	50.4	222.5	211.7		20.7	18.2	62.6	49.2	256.2	221.9
7	21.3	19.6	41.9	59.9	277.2	231.4		20.4	19.6	11.4	59.9	264.6	231.4		19.2	20.2	81	57.7	222.4	234.8
8	20.6	19.1	40.8	45.2	240.1	217.7		22.2	19.1	47.7	45.2	217.2	217.7		18.1	19.6	39.2	48.1	174.5	221.4
9	15.8	14.9	30.2	47.1	186.5	155.5		17.2	14.9	20.9	47.1	213.4	155.5		16.8	15.3	30.1	42.8	207.2	163.1
April-Sept	17.2	16	39.8667	47.9333	240.183	199.983		17.6	16	27.2667	47.9333	252.617	199.983		15.8167	16.5333	47.0833	46.3833	208.467	207.533

## Sheet: Figure S1
Figure S1. Mean air temperature (solid line) and daily rainfall (black bars) during vegetation periods (1 April to 1 October) 2019, 2020 and 2021 in Geisenheim (Rheingau, Germany).

## Sheet: Table S2
Table S2. List of standards used for calibration of the UHPLC and determination of grape skin phenolics
Phenolic standard	used in calibration	Source
280 nm
Gallic acid	yes	Fluka, St. Gallen, Switzerland
Procyanidin B1	yes	Extrasynthese, Lyon, France
Tyrosol	yes	Sigma-Aldrich, St. Louis, MO, U.S.A.
Catechin	yes	Roth, Karlsruhe, Germany
320 nm
Caftaric acid	no	calculated as caffeic acid
GRP	no	calculated as caffeic acid
p-CGT	no	calculated as coumaric acid
Coutaric acid	no	calculated as ferulic acid
Fertaric acid	no	calculated as coumaric acid
Caffeic acid	yes	Roth, Karlsruhe, Germany
Coumaric acid	yes	Fluka, St. Gallen, Switzerland
Ferulic acid	yes	Roth, Karlsruhe, Germany
360 nm
Que-3-rutinoside	yes	Roth, Karlsruhe, Germany
Que-3-galactoside	yes	Extrasynthese, Lyon, France
Que-3-glucoside	yes	Extrasynthese, Lyon, France
Que-3-glucuronide	yes	Extrasynthese, Lyon, France
Que-3-rhamnoside	yes	Extrasynthese, Lyon, France
Kaempferol-3-gal	yes	Extrasynthese, Lyon, France
Kaempferol-3-glc	yes	Extrasynthese, Lyon, France

## Sheet: Table S3
Table S3. Canopy density parameters for experimental sites Geisenheimer Rothenberg (= GM), Lorcher Eisersgrube (= LE) and Lorcher Sesselberg (= LS), separated by treatment (control = C, terraced vineyard = T), exposition (E = east, W = west, N = north, S = south, SE = southeast, NW = northwest, NE = northeast, SE = southeast) and different grapevine growth stages in 2019 and 2020. Mean ± standard…
Year	Site	Treatment	Exposition	Flowering			Onset of ripening			Berries harvest-ripe
				LLN	PIL	PIC	LLN	PIL	PIC	LLN	PIL	PIC
2019	GM	C	E	1.04 ± 0.11	34.98 ± 7.37	64.64 ± 17.02	0.76 ± 0.10	37.14 ± 10.51	38.31 ± 11.41	0.84 ± 0.05	35.61 ± 8.91	42.63 ± 10.07
2019	GM	C	W	1.25 ± 0.18	37.67 ± 7.83	59.25 ± 6.97	0.64 ± 0.32	34.68 ± 14.79	18.73 ± 18.19	0.57 ± 0.38	36.70 ± 8.61	13.75 ± 3.93
2019	GM	T	N	1.22 ± 0.19	36.84 ± 8.31	67.06 ± 9.99	0.42 ± 0.21	28.57 ± 14.46	21.85 ± 14.63	0.35 ± 0.19	25.59 ± 18.40	12.70 ± 3.42
2019	GM	T	S	1.24 ± 0.12	42.44 ± 5.66	13.54 ± 10.41	1.37 ± 0.19	52.77 ± 12.08	16.69 ± 16.66	1.41 ± 0.13	56.24 ± 8.92	22.63 ± 9.93
2019	LE	C	SE	0.28 ± 0.03	7.29 ± 8.58	20.41 ± 16.68	0.41 ± 0.13	9.52 ± 7.52	33.69 ± 17.7	0.31 ± 0.11	16.96 ± 12.83	23.75 ± 12.50
2019	LE	C	NW	0.91 ± 0.47	34.49 ± 3.49	44.23 ± 38.04	0.99 ± 0.18	27.37 ± 7.6	49.61 ± 24.86	0.97 ± 0.16	25.89 ± 15.38	49.67 ± 24.92
2019	LE	T	NE	0.95 ± 0.47	31.51 ± 8.93	66.1 ± 27.94	1.01 ± 0.19	28.53 ± 9.26	58.67 ± 15.2	0.91 ± 0.07	20.48 ± 7.34	62.77 ± 8.43
2019	LE	T	SW	1.02 ± 0.05	36.44 ± 5.22	24.02 ± 12.09	1.15 ± 0.11	39.89 ± 4.51	20.55 ± 16.36	0.95 ± 0.20	43.61 ± 9.27	17.41 ± 18.11
2019	LS	C	SE	0.29 ± 0.05	25.69 ± 29.16	16.25 ± 19.73	0.11 ± 0.07	25 ± 35.35	7.14 ± 14.28	0.19 ± 0.13	9.02 ± 11.86	5.65 ± 6.96
2019	LS	C	NW	0.91 ± 0.16	35.29 ± 13.26	52.14 ± 26.82	0.99 ± 0.21	36.28 ± 2.99	49.87 ± 23.78	0.98 ± 0.07	28.59 ± 10.55	54.54 ± 27.41
2019	LS	T	NE	1.02 ± 0.13	32.8 ± 11.83	66.72 ± 13.8	1.08 ± 0.05	34.19 ± 5.65	61.03 ± 6.12	1.03 ± 0.13	26.09 ± 7.77	69.54 ± 16.42
2019	LS	T	SW	0.98 ± 0.26	42.59 ± 5.56	23.26 ± 16.79	1.30 ± 0.23	48.69 ± 5.63	17.50 ± 11.90	1.14 ± 0.09	44.29 ± 10.33	20.65 ± 18.52
2020	GM	C	E	0.79 ± 0.14	13.06 ± 10.06	51.64 ± 10.3	0.77 ± 0.06	27.1 ± 2.82	46.27 ± 8.50	0.81 ± 0.25	24.79 ± 5.59	60.45 ± 22.6
2020	GM	C	W	0.97 ± 0.16	23.11 ± 4.91	64.7 ± 36.56	0.91 ± 0.14	27.76 ± 7.03	61.24 ± 14.61	0.77 ± 0.02	14.14 ± 7.23	50.26 ± 20.71
2020	GM	T	N	0.96 ± 0.16	25.21 ± 4.00	61.02 ± 33.55	0.91 ± 0.14	28.95 ± 6.53	66.10 ± 15.30	0.79 ± 0.03	15.08 ± 6.84	53.38 ± 23.87
2020	GM	T	S	0.98 ± 0.15	18.9 ± 6.11	72.82 ± 13.54	1.09 ± 0.29	22.84 ± 10.28	82.88 ± 15.45	0.91 ± 0.02	24.06 ± 11.31	64.60 ± 21.24
2020	LE	C	SE	0.20 ± 0.07	0.00 ± 0.00	11.52 ± 10.27	0.14 ± 0.03	16.66 ± 19.24	14.40 ± 5.57	0.18 ± 0.02	11.25 ± 13.14	28.17 ± 6.90
2020	LE	C	NW	0.78 ± 0.11	27.41 ± 12.72	59.04 ± 16.83	0.9 ± 0.12	27.61 ± 1.99	66.07 ± 9.99	0.77 ± 0.21	28.4 ± 32.01	46.75 ± 17.76
2020	LE	T	NE	0.77 ± 0.11	30.33 ± 8.02	49.32 ± 5.63	0.83 ± 0.03	21.46 ± 11.07	64.82 ± 7.72	0.64 ± 0.18	9.40 ± 7.61	53.30 ± 9.29
2020	LE	T	SW	0.89 ± 0.22	21.27 ± 6.64	66.38 ± 25.92	1.00 ± 0.05	23.82 ± 5.36	69.80 ± 13.69	0.69 ± 0.10	11.03 ± 7.42	42.08 ± 23.46
2020	LS	C	SE	0.16 ± 0.08	3.57 ± 7.14	0.00 ± 0.00	0.18 ± 0.05	4.16 ± 8.33	8.57 ± 10.16	0.25 ± 0.11	7.50 ± 9.57	23.03 ± 6.59
2020	LS	C	NW	0.89 ± 0.03	22.55 ± 4.34	56.87 ± 11.75	0.93 ± 0.02	24.72 ± 2.05	61.7 ± 5.50	0.70 ± 0.09	7.25 ± 5.96	62.77 ± 13.00
2020	LS	T	NE	0.85 ± 0.06	23.7 ± 4.65	61.45 ± 3.98	0.97 ± 0.07	24.84 ± 1.82	66.56 ± 6.72	0.65 ± 0.02	7.62 ± 5.80	58.33 ± 8.38
2020	LS	T	SW	0.62 ± 0.43	17.25 ± 13.8	46.94 ± 35.14	1.02 ± 0.1	15.32 ± 5.71	85.22 ± 5.90	0.74 ± 0.10	7.93 ± 2.16	74.16 ± 21.14

## Sheet: Table S4
Table S4. Relative cumulative solar radiation measurements (Whm-2) normalized by global radiation data of local weather stations, separated by year for each site, treatment (C = control; T = terraced vineyard), exposition (E = east, W = west, N = north, S = south, SE = southeast, NW = northwest, NE = northeast, SE = southeast) and development stage. Percentage indicates the proportion on daily gl…
			Whm-2
			2019						2020
Site	Treatment	Exposition	Flowering		Onset of ripening		Harvest ripe		Flowering		Onset of ripening		Harvest ripe
GM	C	E	4177	0.28	7468	0.38	5877	0.3	5811	0.35	4802	0.32	4668	0.32
GM	C	W	6892	0.47	9304	0.48	7179	0.37	6176	0.51	5590	0.38	4470	0.37
GM	T	N	3230	0.22	2796	0.14	2861	0.15	2754	0.17	1997	0.13	1581	0.11
GM	T	S	4083	0.28	21273	1.09	12359	0.63	5492	0.33	11595	0.77	7457	0.51
LE	C	SE	5889	0.38	7960	0.41	5697	0.29	6658	0.4	5687	0.38	4806	0.33
LE	C	NW	4154	0.27	4524	0.23	3831	0.2	5135	0.31	3489	0.23	3176	0.22
LE	T	NE	3724	0.24	3352	0.17	3136	0.16	2846	0.17	2217	0.15	1513	0.1
LE	T	SW	6165	0.4	15286	0.79	9744	0.5	7568	0.46	9020	0.61	7506	0.51
LS	C	SE	7931	0.51	9628	0.49	6992	0.36	6158	0.37	6732	0.45	5965	0.41
LS	C	NW	4548	0.29	5499	0.28	4265	0.22	4912	0.3	3556	0.24	3976	0.27
LS	T	NE	3915	0.25	2835	0.15	2923	0.15	2985	0.18	1840	0.12	2027	0.14
LS	T	SW	5133	0.33	20019	1.03	9675	0.5	6681	0.4	11106	0.75	7401	0.51

## Sheet: Table S5
Table S5. Amino acid concentration (mean ± standard deviation; mg L-1 g-1) of Riesling juice obtained from harvest-ripe berries in 2019 and 2020, separated by canopy sides of each treatment (control = C, terraced vineyard = T). Lower case indicate results of Student-Newmann-Keuls test. Different letters show significant differences (p < 0.05) between canopy expositions (E = east, W = west, N = no…
Year	Site	Treatment	Exposition	Aspartate	Threonine	Serine	Asparagine	Glutamate	Glutamine	Glycine	Alanine	Citrulline	Valine	Methionine	Isoleucine	Leucine	Tyrosine	Phenylalanine	GABA	Histidine	Tryptophan	Ornithine	Lysine	Arginine	Proline	Total AA-N
2019	GM	C	E	2.75 ± 0.36 a	1.96 ± 1.72 b	2.53 ± 2.20 c	0.27 ± 0.11 a	9.19 ± 1.53 ab	13.77 ± 1.98 b	0.17 ± 0.03 b	9.72 ± 0.82 b	0.11 ± 0.01 b	1.68 ± 0.16 b	0.25 ± 0.02 b	0.99 ± 0.09 b	1.08 ± 0.09 b	0.37 ± 0.06 b	0.89 ± 0.06 b	6.6 ± 0.58 b	2.82 ± 0.28 b	0.82 ± 0.04 b	0.15 ± 0.01 ab	0.28 ± 0.03 b	24.28 ± 2.91 b	18.91 ± 1.37 b	108.69 ± 8.69 b
2019	GM	C	W	2.59 ± 0.28 a	5.45 ± 0.46 a	5.19 ± 0.50 a	0.31 ± 0.06 a	11.70 ± 2.02 a	21.31 ± 5.48 a	0.32 ± 0.04 a	15.25 ± 1.12 a	0.28 ± 0.12 a	3.34 ± 0.38 a	0.50 ± 0.11 a	1.95 ± 0.27 a	2.09 ± 0.28 a	0.73 ± 0.07 a	1.74 ± 0.20 a	8.93 ± 0.36 a	6.34 ± 0.53 a	2.18 ± 0.32 a	0.17 ± 0.01 a	0.52 ± 0.01 a	46.37 ± 3.98 a	27.00 ± 2.94 a	173.94 ± 19.19 a
2019	GM	T	N	2.54 ± 0.06 a	1.89 ± 0.08 b	2.85 ± 0.15 bc	0.22 ± 0.02 a	8.26 ± 0.44 b	6.23 ± 0.19 c	0.12 ± 0.02 b	5.27 ± 0.44 c	0.06 ± 0.01 c	0.94 ± 0.02 c	0.11 ± 0.02 c	0.52 ± 0.03 c	0.54 ± 0.04 c	0.18 ± 0.02 c	0.68 ± 0.05 b	5.39 ± 0.63 c	1.43 ± 0.05 c	0.53 ± 0.07 b	0.09 ± 0.03 bc	0.18 ± 0.02 c	10.59 ± 0.11 c	15.64 ± 0.99 c	73.44 ± 2.71 c
2019	GM	T	S	1.63 ± 0.18 b	1.74 ± 0.19 b	3.09 ± 0.13 b	0.16 ± 0.03 a	5.58 ± 1.03 c	5.11 ± 0.42 c	0.17 ± 0.01 b	6.24 ± 0.53 c	0.06 ± 0.01 c	1.31 ± 0.10 b	0.17 ± 0.01 bc	0.79 ± 0.05 bc	0.79 ± 0.03 c	0.22 ± 0.01 c	0.78 ± 0.08 b	4.95 ± 0.62 c	1.44 ± 0.19 c	0.7 ± 0.12 b	0.06 ± 0.05 c	0.17 ± 0.02 c	6.81 ± 1.47 c	13.50 ± 0.60 c	64.77 ± 1.71 c
2019	LE	C	SE	2.14 ± 0.73 b	2.15 ± 0.48 b	2.84 ± 0.73 b	0.29 ± 0.11 a	4.16 ± 1.22 c	4.07 ± 1.08 b	0.13 ± 0.02 b	2.54 ± 0.43 b	0.04 ± 0.02 b	0.99 ± 0.29 c	0.11 ± 0.03 c	0.60 ± 0.17 c	0.59 ± 0.18 c	0.14 ± 0.01 b	0.6 ± 0.15 c	0.94 ± 0.29 ab	1.74 ± 0.46 b	1.04 ± 0.37 c	0.11 ± 0.00 b	0.11 ± 0.02 b	7.39 ± 0.83 b	11.35 ± 2.80 b	45.67 ± 9.99 c
2019	LE	C	NW	2.37 ± 0.51 b	2.45 ± 0.63 b	3.21 ± 0.66 b	0.29 ± 0.05 a	5.14 ± 0.92 bc	5.43 ± 1.42 b	0.17 ± 0.03 b	2.27 ± 0.49 b	0.07 ± 0.02 b	0.95 ± 0.26 c	0.11 ± 0.03 c	0.60 ± 0.13 c	0.59 ± 0.14 c	0.12 ± 0.01 b	0.71 ± 0.08 c	0.60 ± 0.11 b	1.65 ± 0.45 b	1.00 ± 0.21 c	0.15 ± 0.02 b	0.12 ± 0.03 b	8.50 ± 3.42 b	11.69 ± 2.34 b	49.88 ± 11.33 c
2019	LE	T	NE	4.61 ± 0.46 a	3.86 ± 1.41 b	3.73 ± 0.77 b	0.50 ± 0.19 a	7.54 ± 2.01 ab	13.99 ± 6.22 a	0.18 ± 0.03 b	3.53 ± 1.36 b	0.29 ± 0.2 ab	3.13 ± 1.53 b	0.44 ± 0.23 b	2.28 ± 0.97 b	2.67 ± 1.29 b	0.23 ± 0.09 b	1.94 ± 0.70 b	1.04 ± 0.19 ab	3.83 ± 1.64 b	2.82 ± 0.83 b	0.18 ± 0.04 b	0.17 ± 0.06 b	24.14 ± 13.64 ab	15.8 ± 4.99 b	99.11 ± 38.71 b
2019	LE	T	SW	4.89 ± 0.30 a	6.01 ± 0.98 a	6.68 ± 0.49 a	0.56 ± 0.09 a	8.19 ± 0.72 a	19.41 ± 6.25 a	0.32 ± 0.02 a	6.15 ± 0.71 a	0.52 ± 0.22 a	5.78 ± 1.02 a	0.76 ± 0.20 a	4.04 ± 0.70 a	4.45 ± 0.86 a	0.49 ± 0.09 a	2.85 ± 0.5 a	1.40 ± 0.15 a	6.65 ± 1.56 a	4.49 ± 0.70 a	0.28 ± 0.06 a	0.29 ± 0.05 a	35.67 ± 12.04 a	21.81 ± 1.26 a	144.09 ± 28.78 a
2019	LS	C	SE	3.46 ± 0.68 b	3.84 ± 1.15 c	4.31 ± 0.40 b	0.38 ± 0.14 b	7.09 ± 1.63 a	10.9 ± 4.94 c	0.20 ± 0.04 c	4.27 ± 0.93 c	0.10 ± 0.10 d	1.64 ± 0.47 c	0.19 ± 0.08 c	0.85 ± 0.24 c	0.89 ± 0.30 c	0.26 ± 0.06 b	0.94 ± 0.34 c	1.13 ± 0.12 b	3.59 ± 1.33 c	1.49 ± 0.45 b	0.17 ± 0.06 b	0.21 ± 0.06 b	28.00 ± 14.72 c	18.11 ± 3.37 b	93.78 ± 31.48 c
2019	LS	C	NW	2.90 ± 0.56 b	5.35 ± 1.47 c	5.51 ± 1.43 b	0.64 ± 0.28 b	9.07 ± 1.64 a	22.9 ± 7.64 b	0.26 ± 0.03 b	6.61 ± 1.90 b	0.42 ± 0.26 c	3.07 ± 0.91 c	0.42 ± 0.14 c	1.71 ± 0.50 c	1.83 ± 0.54 c	0.38 ± 0.07 b	1.74 ± 0.42 c	1.07 ± 0.31 b	5.92 ± 1.66 c	2.46 ± 0.66 b	0.26 ± 0.02 b	0.3 ± 0.06 b	45.36 ± 13.53 bc	22.6 ± 5.64 b	142.68 ± 39.31 bc
2019	LS	T	NE	5.94 ± 0.26 a	7.37 ± 0.6 b	5.46 ± 0.19 b	0.61 ± 0.05 b	6.72 ± 0.38 a	32.21 ± 3.54 b	0.19 ± 0.00 c	3.92 ± 0.45 c	0.95 ± 0.29 b	6.93 ± 0.91 b	1.05 ± 0.14 b	5.35 ± 0.59 b	6.46 ± 0.82 b	0.36 ± 0.01 b	4.04 ± 0.55 b	1.49 ± 0.15 a	8.58 ± 0.97 b	6.16 ± 0.36 a	0.31 ± 0.02 b	0.31 ± 0.03 b	60.57 ± 4.58 b	19.48 ± 1.62 b	186.83 ± 15.01 b
2019	LS	T	SW	6.14 ± 0.30 a	10.58 ± 0.79 a	10.17 ± 0.84 a	1.06 ± 0.12 a	8.45 ± 0.30 a	55.23 ± 6.01 a	0.38 ± 0.03 a	9.81 ± 0.42 a	2.22 ± 0.19 a	13.24 ± 1.19 a	1.88 ± 0.20 a	8.73 ± 0.63 a	10.23 ± 0.55 a	0.79 ± 0.03 a	5.72 ± 0.43 a	1.64 ± 0.09 a	14.29 ± 1.23 a	6.97 ± 1.12 a	0.65 ± 0.12 a	0.56 ± 0.02 a	83.11 ± 4.72 a	31.75 ± 0.71 a	286.08 ± 18.34 a
2020	GM	C	E	2.88 ± 0.18 a	2.53 ± 0.22 b	3.38 ± 0.18 b	0.46 ± 0.09 a	4.41 ± 0.35 a	7.23 ± 0.51 b	0.26 ± 0.04 b	3.53 ± 0.19 b	0.14 ± 0.06 a	0.76 ± 0.12 b	0.09 ± 0.02 b	0.52 ± 0.14 b	0.56 ± 0.16 b	0.22 ± 0.03 b	0.44 ± 0.11 b	6.43 ± 0.65 a	1.44 ± 0.18 b	0.41 ± 0.12 b	0.07 ± 0.06 a	0.18 ± 0.02 b	13.34 ± 1.33 b	13.3 ± 0.74 b	62.58 ± 4.12 b
2020	GM	C	W	2.89 ± 0.08 a	4.5 ± 0.26 a	4.89 ± 0.37 a	0.56 ± 0.03 a	4.56 ± 0.17 a	10.21 ± 1.02 a	0.35 ± 0.06 a	4.82 ± 0.37 a	0.21 ± 0.07 a	1.39 ± 0.17 a	0.15 ± 0.02 a	0.90 ± 0.11 a	0.90 ± 0.13 a	0.34 ± 0.03 a	0.58 ± 0.09 a	7.08 ± 0.31 a	2.74 ± 0.34 a	0.71 ± 0.12 a	0.08 ± 0.06 a	0.25 ± 0.04 a	22.25 ± 3.57 a	17.18 ± 1.5 a	87.55 ± 8.30 a
2020	GM	T	N	1.60 ± 0.20 b	0.99 ± 0.15 d	1.59 ± 0.16 d	0.2 ± 0.08 b	2.72 ± 0.35 b	2.34 ± 0.10 c	0.13 ± 0.01 c	1.58 ± 0.05 c	0.03 ± 0.01 b	0.36 ± 0.01 c	0.03 ± 0.01 c	0.25 ± 0.00 c	0.23 ± 0.01 c	0.12 ± 0.01 c	0.25 ± 0.02 c	3.61 ± 0.35 b	0.44 ± 0.01 c	0.11 ± 0.01 c	0.04 ± 0.01 a	0.08 ± 0.00 c	3.22 ± 0.74 c	6.78 ± 0.68 c	26.7 ± 1.85 c
2020	GM	T	S	1.59 ± 0.06 b	1.43 ± 0.14 c	2.65 ± 0.20 c	0.25 ± 0.04 b	2.49 ± 0.09 b	3.03 ± 0.32 c	0.19 ± 0.01 bc	1.96 ± 0.23 c	0.01 ± 0.01 b	0.48 ± 0.06 c	0.05 ± 0.01 c	0.32 ± 0.05 c	0.28 ± 0.05 c	0.15 ± 0.00 c	0.22 ± 0.01 c	3.95 ± 0.29 b	0.59 ± 0.09 c	0.17 ± 0.02 c	0.06 ± 0.01 a	0.09 ± 0.00 c	3.81 ± 0.44 c	8.09 ± 0.62 c	31.86 ± 2.35 c
2020	LE	C	SE	1.19 ± 0.07 c	2.58 ± 0.08 c	2.60 ± 0.10 c	0.28 ± 0.03 c	3.12 ± 0.21 c	3.73 ± 0.18 c	0.16 ± 0.01 c	2.74 ± 0.08 c	0.17 ± 0.00 c	0.65 ± 0.04 c	0.07 ± 0.01 c	0.48 ± 0.02 c	0.46 ± 0.01 c	0.21 ± 0.00 c	0.41 ± 0.04 b	4.64 ± 0.11 c	1.48 ± 0.03 c	0.46 ± 0.05 c	0.08 ± 0.01 c	0.15 ± 0.02 c	14.47 ± 0.87 c	12.26 ± 0.43 c	52.39 ± 1.55 c
2020	LE	C	NW	1.11 ± 0.08 c	2.59 ± 0.06 c	2.32 ± 0.08 c	0.27 ± 0.03 c	2.84 ± 0.18 c	4.46 ± 0.46 c	0.14 ± 0.00 c	2.84 ± 0.04 c	0.18 ± 0.02 c	0.64 ± 0.05 c	0.08 ± 0.01 c	0.59 ± 0.05 c	0.61 ± 0.07 c	0.21 ± 0.00 c	0.55 ± 0.03 b	5.49 ± 0.09 b	1.53 ± 0.10 c	0.65 ± 0.05 c	0.07 ± 0.01 c	0.14 ± 0.00 c	16.32 ± 1.61 c	10.69 ± 0.24 c	54.31 ± 2.20 c
2020	LE	T	NE	3.07 ± 0.06 b	6.75 ± 0.46 b	5.72 ± 0.43 b	1.01 ± 0.06 b	7.30 ± 0.39 b	29.95 ± 3.20 b	0.31 ± 0.03 b	6.07 ± 0.36 b	2.16 ± 0.23 b	4.34 ± 0.38 b	1.06 ± 0.09 b	4.23 ± 0.37 b	5.19 ± 0.47 b	0.50 ± 0.02 b	3.78 ± 0.25 a	10.37 ± 0.38 a	7.84 ± 0.49 b	3.87 ± 0.26 b	0.27 ± 0.05 b	0.40 ± 0.02 b	78.81 ± 4.44 b	25.56 ± 2.01 b	208.55 ± 13.90 b
2020	LE	T	SW	4.23 ± 0.22 a	11.92 ± 0.73 a	12.08 ± 0.96 a	1.51 ± 0.14 a	11.73 ± 1.07 a	53.46 ± 13.86 a	0.58 ± 0.07 a	9.83 ± 0.77 a	3.53 ± 0.62 a	7.66 ± 1.38 a	1.80 ± 0.32 a	6.73 ± 1.00 a	7.87 ± 1.24 a	0.89 ± 0.09 a	4.39 ± 0.65 a	10.41 ± 0.58 a	12.94 ± 1.43 a	5.38 ± 0.45 a	0.47 ± 0.09 a	0.64 ± 0.05 a	113.00 ± 6.16 a	43.39 ± 4.43 a	324.41 ± 35.57 a
2020	LS	C	SE	1.81 ± 0.01 b	3.47 ± 0.24 c	3.83 ± 0.26 c	0.38 ± 0.12 b	5.28 ± 0.15 a	6.18 ± 0.95 c	0.18 ± 0.01 b	3.57 ± 0.24 c	0.25 ± 0.03 d	0.96 ± 0.13 c	0.12 ± 0.02 c	0.78 ± 0.10 c	0.85 ± 0.13 c	0.28 ± 0.02 c	0.68 ± 0.11 b	5.05 ± 0.42 c	2.45 ± 0.27 c	0.89 ± 0.14 c	0.08 ± 0.04 b	0.19 ± 0.00 c	24.55 ± 2.20 c	17.97 ± 1.41 c	79.79 ± 6.40 c
2020	LS	C	NW	1.55 ± 0.09 c	3.12 ± 0.14 d	3.25 ± 0.10 d	0.28 ± 0.07 b	4.40 ± 0.26 b	7.33 ± 0.89 c	0.15 ± 0.02 b	3.21 ± 0.04 d	0.39 ± 0.08 c	0.99 ± 0.07 c	0.16 ± 0.03 c	0.90 ± 0.05 c	1.02 ± 0.08 c	0.24 ± 0.01 d	0.81 ± 0.08 b	5.11 ± 0.32 c	2.49 ± 0.12 c	1.14 ± 0.16 c	0.07 ± 0.01 b	0.18 ± 0.01 c	25.73 ± 1.93 c	15.17 ± 0.24 d	77.69 ± 3.40 c
2020	LS	T	NE	2.32 ± 0.06 a	4.81 ± 0.18 b	4.71 ± 0.12 b	0.54 ± 0.10 a	5.56 ± 0.33 a	22.47 ± 1.82 b	0.18 ± 0.02 b	3.92 ± 0.13 b	1.45 ± 0.01 b	3.34 ± 0.17 b	0.72 ± 0.05 b	3.16 ± 0.18 b	3.86 ± 0.25 b	0.37 ± 0.02 b	2.92 ± 0.24 a	6.54 ± 0.47 b	5.12 ± 0.26 b	2.86 ± 0.17 b	0.20 ± 0.02 a	0.27 ± 0.01 b	42.44 ± 0.84 b	23.77 ± 0.54 b	141.51 ± 4.21 b
2020	LS	T	SW	1.86 ± 0.09 b	7.05 ± 0.02 a	7.98 ± 0.12 a	0.52 ± 0.02 a	5.67 ± 0.34 a	31.09 ± 4.60 a	0.29 ± 0.03 a	6.64 ± 0.24 a	1.8 ± 0.06 a	4.72 ± 0.42 a	1 .00 ± 0.15 a	4.23 ± 0.36 a	5.03 ± 0.46 a	0.57 ± 0.01 a	2.99 ± 0.23 a	8.3 ± 0.31 a	7.23 ± 0.31 a	3.32 ± 0.17 a	0.22 ± 0.03 a	0.36 ± 0.02 a	50.24 ± 2.47 a	32.23 ± 0.79 a	183.34 ± 6.13 a

## Sheet: Table S6
Table S6. Share of single amino acid concentration on total amino acid concentrations (%) of Riesling juice obtained from harvest-ripe berries in 2019 and 2020, separated by canopy sides of each treatment (control = C, terraced vineyard = T). Lower case indicate results of Student-Newmann-Keuls test. Different letters show significant differences (p < 0.05) between canopy expositions (E = east, W…
Year	Site	Treatment	Exposition	Aspartate	Threonine	Serine	Asparagine	Glutamate	Glutamine	Glycine	Alanine	Citrulline	Valine	Methionine	Isoleucine	Leucine	Tyrosine	Phenylalanine	GABA	Histidine	Tryptophan	Ornithine	Lysine	Arginine	Proline	Total AA-N
2019	GM	C	E	4.60211	4.04283	5.40109	0.735059	7.04698	11.5532	0.415468	5.64078	0.223714	1.21445	0.143816	0.830936	0.894855	0.35155	0.7031	10.2748	2.30105	0.655161	0.111857	0.287632	21.3167	21.2528	100
2019	GM	C	W	3.30097	5.13992	5.58538	0.639634	5.20845	11.6619	0.399772	5.50543	0.239863	1.58766	0.171331	1.02798	1.02798	0.38835	0.662479	8.08681	3.12964	0.810965	0.0913764	0.285551	25.414	19.6231	100
2019	GM	T	N	5.99251	3.70787	5.95506	0.749064	10.1873	8.76404	0.486891	5.9176	0.11236	1.34831	0.11236	0.93633	0.861423	0.449438	0.93633	13.5206	1.64794	0.411985	0.149813	0.299625	12.0599	25.3933	100
2019	GM	T	S	4.99058	4.48839	8.31764	0.784683	7.81544	9.51036	0.596359	6.15191	0.0313873	1.50659	0.156937	1.00439	0.878845	0.47081	0.690521	12.398	1.85185	0.533584	0.188324	0.282486	11.9586	25.3923	100
2019	LE	C	SE	2.04382	4.76892	4.27177	0.497146	5.22924	8.21212	0.257779	5.22924	0.331431	1.17842	0.147303	1.08636	1.12318	0.386669	1.0127	10.1086	2.81716	1.19683	0.12889	0.257779	30.0497	19.6833	100
2019	LE	C	NW	2.27143	4.9246	4.96278	0.534453	5.95533	7.11968	0.305402	5.23001	0.324489	1.24069	0.133613	0.916205	0.87803	0.40084	0.782592	8.85665	2.82497	0.87803	0.152701	0.286314	27.6198	23.4014	100
2019	LE	T	NE	1.47207	3.23663	2.74275	0.484296	3.50036	14.3611	0.148645	2.91057	1.03572	2.08104	0.508271	2.02829	2.48861	0.239751	1.81251	4.97243	3.75929	1.85567	0.129465	0.191801	37.7895	12.2561	100
2019	LE	T	SW	1.30391	3.67436	3.72368	0.46546	3.61579	16.4791	0.178786	3.03012	1.08813	2.36121	0.554853	2.07454	2.42594	0.274344	1.35323	3.2089	3.98878	1.6584	0.144878	0.197281	34.8325	13.3751	100
2019	LS	C	SE	1.99511	4.01596	4.18329	0.360407	5.66353	9.43493	0.193075	4.13181	0.501995	1.2743	0.205947	1.15845	1.31291	0.30892	1.04261	6.57742	3.20505	1.46737	0.0901017	0.23169	33.1188	19.5263	100
2019	LS	C	NW	2.26845	4.34892	4.8001	0.47625	6.61737	7.74533	0.225592	4.47424	0.313322	1.20316	0.150395	0.977566	1.0653	0.350921	0.852237	6.32911	3.07056	1.11543	0.100263	0.238125	30.7683	22.5216	100
2019	LS	T	NE	1.63946	3.39905	3.32839	0.381598	3.92905	15.8787	0.127199	2.77012	1.02466	2.36026	0.508798	2.23306	2.72772	0.261466	2.06346	4.62158	3.61812	2.02106	0.141333	0.190799	29.9908	16.7974	100
2019	LS	T	SW	1.01451	3.84531	4.35257	0.283626	3.09261	16.9576	0.158176	3.62169	0.981782	2.57445	0.545435	2.30719	2.74354	0.310898	1.63085	4.52711	3.94349	1.81084	0.119996	0.196356	27.4026	17.5794	100
2020	GM	C	E	2.53013	1.80329	2.32772	0.248413	8.45524	12.6691	0.156408	8.94287	0.101205	1.54568	0.230012	0.910847	0.993652	0.340418	0.818843	6.07232	2.59453	0.754439	0.138007	0.257613	22.3388	17.3981	100
2020	GM	C	W	1.48902	3.13326	2.98379	0.178222	6.72646	12.2514	0.183971	8.76739	0.160975	1.9202	0.287455	1.12108	1.20156	0.419685	1.00034	5.13395	3.64494	1.25331	0.0977349	0.298954	26.6586	15.5226	100
2020	GM	T	N	3.45861	2.57353	3.88072	0.299564	11.2473	8.48312	0.163399	7.17593	0.0816993	1.27996	0.149782	0.708061	0.735294	0.245098	0.925926	7.33932	1.94717	0.721678	0.122549	0.245098	14.4199	21.2963	100
2020	GM	T	S	2.5166	2.68643	4.77073	0.247028	8.6151	7.88945	0.262467	9.63409	0.0926355	2.02254	0.262467	1.2197	1.2197	0.339663	1.20426	7.64243	2.22325	1.08075	0.0926355	0.262467	10.5141	20.843	100
2020	LE	C	SE	4.7514	4.91179	6.43545	0.581395	10.3047	10.8861	0.340818	4.55092	0.140337	1.90457	0.220529	1.20289	1.18284	0.240577	1.42342	1.20289	3.30794	2.00481	0.300722	0.240577	17.0409	23.4362	100
2020	LE	C	NW	4.68579	4.70769	6.21852	0.63499	9.10882	8.91176	0.284651	5.56164	0.0875848	2.16772	0.240858	1.31377	1.29188	0.306547	1.31377	2.05824	3.80994	2.27721	0.240858	0.240858	16.1813	24.8522	100
2020	LE	T	NE	4.6514	3.89466	3.7635	0.50449	7.60771	14.1156	0.181616	3.5617	0.292604	3.15811	0.443951	2.30047	2.69398	0.232065	1.95742	1.04934	3.86439	2.84532	0.181616	0.171527	24.3568	15.9419	100
2020	LE	T	SW	3.39371	4.171	4.63599	0.388646	5.68395	13.4707	0.222083	4.26817	0.360886	4.01138	0.527448	2.8038	3.08835	0.340065	1.97793	0.971615	4.61517	3.11611	0.194323	0.201263	24.7554	15.1364	100
2020	LS	C	SE	2.03252	3.74965	3.86179	0.448556	6.35688	16.0499	0.182226	4.63274	0.294365	2.15167	0.294365	1.19849	1.28259	0.26633	1.21951	0.74993	4.14914	1.72414	0.182226	0.210261	31.7914	15.8396	100
2020	LS	C	NW	3.68949	4.09469	4.59586	0.405204	7.56025	11.6229	0.213265	4.55321	0.106633	1.74877	0.202602	0.906377	0.94903	0.277245	1.00235	1.20495	3.82811	1.58882	0.181275	0.223928	29.8571	19.3112	100
2020	LS	T	NE	3.17936	3.94476	2.92244	0.3265	3.59685	17.2403	0.101697	2.09816	0.508484	3.70925	0.562008	2.86357	3.45769	0.192689	2.16239	0.797516	4.59241	3.29712	0.165926	0.165926	32.4198	10.4266	100
2020	LS	T	SW	2.14625	3.69827	3.55495	0.370526	2.95372	19.3058	0.13283	3.42911	0.776007	4.62808	0.657159	3.05159	3.57592	0.276147	1.99944	0.573266	4.99511	2.43638	0.227209	0.195749	29.0513	11.0983	100

## Sheet: Table S7
Table S7. Polyphenolic content (mean ± standard deviation; µg g-1 berry fresh weight) of Riesling berry skins obtained from harvest-ripe berries in 2019 and 2020, separated by canopy sides of each treatment (control = C, terraced vineyard = T). Lower case indicate results of Student-Newmann-Keuls test. Different letters show significant differences (p < 0.05) between canopy expositions (E = east,…
Year	Site	Treatment	Exposition	ProcyanidinB1	Catechin	Sum of Flavanols	Coumaroylglucose	GRP	Caffeic acid	Fertaric acid	Sum of Hydroxycinnamates	Que-3-rut	Que-3-gal	Que-3-glc	Que-3-glucuronid	Kaempferol-3-gal	Kaempferol-3-glc	Iso-rha-3-glc	Sum of Flavonols	Sum of Phenolics
2019	GM	C	E	24.62 ± 1.63 a	23.62 ± 2.59 a	48.24 ± 4.03 a	12.63 ± 1.32 a	1.80 ± 0.12 a	17.63 ± 1.37 ab	10.59 ± 0.71 ab	423.23 ± 50.83 a	130.81 ± 20.72 a	163.67 ± 33.1 b	635.12 ± 131.94 a	512.02 ± 59.04 a	151.74 ± 28.99 b	372.76 ± 78.89 b	26.76 ± 5.53 b	2030.28 ± 359.36 b	2501.75 ± 352.18 b
2019	GM	C	W	21.44 ± 1.28 a	19.57 ± 1.69 a	41.01 ± 2.92 a	10.31 ± 1.8 a	1.20 ± 0.26 b	16.12 ± 1.14 bc	8.74 ± 0.23 b	329.52 ± 72.83 a	108.60 ± 12.5 ab	145.55 ± 16.83 b	581.18 ± 67.52 a	486.82 ± 29.42 a	149.07 ± 20.07 b	364.87 ± 39.48 b	25.63 ± 4.22 b	1901.22 ± 187.85 b	2271.76 ± 139.47 b
2019	GM	T	N	26.59 ± 0.94 a	25.39 ± 3.9 a	51.99 ± 4.70 a	11.49 ± 0.81 a	1.81 ± 0.03 a	13.11 ± 1.66 c	9.07 ± 1.29 b	343.7 ± 27.59 a	86.86 ± 6.88 b	132.39 ± 6.26 b	519.50 ± 25.52 a	502.2 ± 27.41 a	119.14 ± 12.65 b	315.77 ± 36.76 b	24.00 ± 3.39 b	1736.94 ± 111.08 b	2132.63 ± 142.28 b
2019	GM	T	S	25.75 ± 4.28 a	23.34 ± 6.76 a	49.09 ± 11.03 a	11.14 ± 2.12 a	1.19 ± 0.15 b	19.96 ± 2.17 a	12.06 ± 1.44 a	361.21 ± 64.86 a	127.71 ± 15.71 a	205.09 ± 15.59 a	822.11 ± 67.77 a	537.32 ± 90.10 a	216.62 ± 12.47 a	567.35 ± 37.84 a	41.10 ± 4.37 a	2570.21 ± 210.92 a	2980.51 ± 282.41 a
2019	LE	C	SE	32.23 ± 2.65 a	31.78 ± 1.59 a	64.01 ± 4.02 a	13.79 ± 0.76 a	1.34 ± 0.04 a	17.36 ± 0.83 ab	11.35 ± 0.74 a	415.45 ± 19.68 a	83.54 ± 12.97 a	173.37 ± 26.73 a	708.63 ± 107.81 a	369.17 ± 43.73 a	146.05 ± 31.24 a	423.32 ± 95.07 a	37.10 ± 4.49 a	1979.84 ± 325.00 a	2459.30 ± 339.21 a
2019	LE	C	NW	32.37 ± 0.74 a	32.26 ± 3.33 a	64.63 ± 3.78 a	15.04 ± 2.02 a	1.33 ± 0.09 a	14.43 ± 3.07 bc	10.65 ± 1.91 a	459.59 ± 107.22 a	52.35 ± 8.21 b	127.10 ± 8.56 b	540.46 ± 53.41 a	309.37 ± 37.34 a	97.65 ± 14.38 b	293.32 ± 45.27 b	26.77 ± 2.67 b	1476.17 ± 168.75 b	2000.39 ± 273.04 a
2019	LE	T	NE	18.50 ± 2.8 b	17.56 ± 5.45 b	36.06 ± 8.24 b	6.72 ± 0.83 b	1.23 ± 0.30 a	12.25 ± 0.67 c	8.26 ± 0.51 b	226.73 ± 35.01 b	38.72 ± 4.87 b	88.16 ± 4.64 c	355.28 ± 19.00 b	169.73 ± 12.57 b	51.93 ± 3.37 c	151.23 ± 9.03 c	17.61 ± 1.06 c	889.33 ± 41.10 c	1152.11 ± 4.14 b
2019	LE	T	SW	21.85 ± 1.25 b	21.41 ± 2.88 b	43.25 ± 4.09 b	7.90 ± 0.76 b	1.26 ± 0.23 a	19.57 ± 1.93 a	13.14 ± 0.57 a	297.6 ± 34.33 b	84.33 ± 17.66 a	171.63 ± 15.64 a	706.77 ± 63.59 a	316.43 ± 58.74 a	159.21 ± 21.87 a	469.92 ± 63.01 a	38.65 ± 4.54 a	1983.3 ± 206.37 a	2324.16 ± 197.40 a
2019	LS	C	SE	28.6 ± 1.07 a	27.26 ± 3.8 ab	55.86 ± 4.87 a	11.38 ± 0.95 a	1.37 ± 0.26 a	17.81 ± 1.74 ab	12.07 ± 0.66 ab	403.23 ± 35.81 a	109.74 ± 12.26 a	180.55 ± 15.71 a	729.57 ± 57.39 a	444.5 ± 25.63 a	163.64 ± 16.44 a	452.2 ± 42.58 a	37.92 ± 1.01 a	2158.58 ± 168.19 a	2617.68 ± 129.73 a
2019	LS	C	NW	30.18 ± 1.79 a	28.24 ± 1.08 ab	58.42 ± 2.55 a	11.22 ± 0.88 a	1.13 ± 0.09 a	15.17 ± 0.65 b	12.58 ± 1.3 ab	373.8 ± 44.34 a	98.90 ± 6.91 a	189.18 ± 25.01 a	773.33 ± 109.86 a	461.17 ± 30.28 a	173.93 ± 23.15 a	517.33 ± 73.44 a	34.93 ± 6.71 a	2289.14 ± 276.93 a	2721.36 ± 253.13 a
2019	LS	T	NE	29.57 ± 1.33 a	32.81 ± 2.32 a	62.38 ± 3.44 a	13.33 ± 0.62 a	1.45 ± 0.34 a	16.38 ± 1.39 ab	10.81 ± 0.43 b	458.92 ± 26.7 a	52.26 ± 11.58 b	109.65 ± 6.61 b	432.91 ± 21.93 b	279.55 ± 59.77 b	66.94 ± 5.47 b	190.8 ± 14.93 b	20.36 ± 0.34 b	1174.67 ± 112.24 b	1695.97 ± 88.70 b
2019	LS	T	SW	26.52 ± 2.84 a	25.25 ± 2.63 b	51.78 ± 5.37 a	11.70 ± 2.18 a	1.25 ± 0.31 a	20.28 ± 3.10 a	14.06 ± 1.85 a	427.42 ± 89.2 a	90.17 ± 19.40 a	171.59 ± 17.81 a	694.38 ± 65.29 a	372.97 ± 62.47 a	161.04 ± 27.67 a	445.44 ± 60.08 a	36.88 ± 5.92 a	2011.06 ± 259.68 a	2490.25 ± 349.85 a
2020	GM	C	E	20.6 ± 4.95 ab	13.07 ± 6.69 a	33.67 ± 10.18 ab	11.14 ± 1.22 a	2.19 ± 0.31 a	10.27 ± 2.14 b	18.29 ± 3.27 b	373.11 ± 43.79 ab	69.71 ± 18.27 b	102.87 ± 15.58 c	433.59 ± 66.38 b	236.33 ± 58.38 b	80.61 ± 11.69 c	228.59 ± 31.88 c	22.32 ± 2.93 c	1193.36 ± 192.18 c	1600.14 ± 230.59 c
2020	GM	C	W	23.81 ± 3.54 a	26.61 ± 8.71 a	50.42 ± 6.28 a	12.36 ± 1.26 a	2.00 ± 0.66 a	14.77 ± 1.28 a	24.13 ± 1.53 a	446.35 ± 27.68 a	82.60 ± 4.98 b	139.01 ± 9.61 b	591.10 ± 47.07 a	331.32 ± 18.68 a	127.96 ± 14.15 b	370.38 ± 41.93 b	38.86 ± 4.76 b	1712.42 ± 132.16 b	2209.18 ± 155.44 b
2020	GM	T	N	14.77 ± 0.30 b	12.43 ± 7.81 a	27.20 ± 7.67 b	9.12 ± 0.60 a	1.96 ± 0.33 a	6.21 ± 0.95 c	13.87 ± 1.60 b	282.68 ± 21.86 b	22.18 ± 4.29 c	66.19 ± 8.06 d	285.41 ± 36.25 c	139.11 ± 20.74 c	37.89 ± 7.88 d	114.48 ± 24.92 d	15.92 ± 2.78 d	695.82 ± 106.74 d	1005.70 ± 109.47 d
2020	GM	T	S	25.56 ± 2.88 a	22.77 ± 1.97 a	48.32 ± 4.78 a	8.62 ± 2.96 a	2.16 ± 0.43 a	15.11 ± 1.62 a	27.61 ± 3.13 a	343.39 ± 103.29 ab	119.35 ± 18.91 a	204.25 ± 11.74 a	845.38 ± 44.10 a	413.43 ± 74.98 a	214.63 ± 15.82 a	627.83 ± 36.99 a	54.46 ± 2.58 a	2526.11 ± 199.91 a	2917.82 ± 306.69 a
2020	LE	C	SE	26.21 ± 1.71 a	20.28 ± 5.44 a	46.49 ± 6.12 a	22.24 ± 2.11 a	2.57 ± 0.20 a	9.96 ± 0.56 a	23.04 ± 1.35 a	637.31 ± 26.86 a	99.10 ± 13.91 a	106.25 ± 14.12 a	414.73 ± 54.74 a	369.14 ± 53.51 a	105.55 ± 15.78 a	275.3 ± 46.26 a	26.76 ± 1.56 a	1424.79 ± 199.43 a	2108.60 ± 224.02 a
2020	LE	C	NW	23.02 ± 3.96 a	18.36 ± 3.22 a	41.38 ± 7.17 a	19.19 ± 2.99 a	2.35 ± 0.70 a	8.49 ± 2.05 a	20.97 ± 3.48 a	508.33 ± 85.97 a	83.57 ± 13.64 a	101.89 ± 16.71 a	403.90 ± 64.00 a	381.50 ± 67.43 a	88.13 ± 13.13 a	232.66 ± 35.82 a	24.19 ± 4.33 a	1343.21 ± 217.96 a	1892.91 ± 310.26 a
2020	LE	T	NE	26.00 ± 2.55 a	27.22 ± 0.65 a	53.22 ± 2.85 a	13.36 ± 1.15 b	2.23 ± 0.03 a	13.64 ± 3.23 a	24.28 ± 3.19 a	444.25 ± 39.19 a	76.19 ± 47.19 a	93.76 ± 47.68 a	374.19 ± 178.96 a	272.04 ± 161.73 a	85.25 ± 62.88 a	211.06 ± 148.88 a	27.1 ± 12.51 a	1164.22 ± 674.31 a	1661.69 ± 692.89 a
2020	LE	T	SW	25.44 ± 8.71 a	22.96 ± 7.30 a	48.4 ± 15.51 a	11.87 ± 3.21 b	1.97 ± 0.43 a	14.01 ± 5.39 a	25.24 ± 8.65 a	444.78 ± 140.39 a	121.65 ± 69.70 a	129.49 ± 56.17 a	502.81 ± 202.02 a	386.75 ± 196.48 a	134.34 ± 80.87 a	332.13 ± 189.64 a	33.35 ± 14.11 a	1673.67 ± 825.38 a	2166.85 ± 972.60 a
2020	LS	C	SE	24.39 ± 11.13 a	32.87 ± 6.39 a	57.26 ± 17.50 a	18.00 ± 1.00 a	2.25 ± 0.18 ab	12.05 ± 2.32 b	20.99 ± 1.21 bc	495.84 ± 28.62 a	83.67 ± 7.71 b	112.22 ± 16.78 b	447.6 ± 69.61 b	322.85 ± 32.07 b	103.04 ± 16.88 b	286.85 ± 51.1 a	29.88 ± 7.24 b	1413.23 ± 198.48 b	1966.33 ± 220.60 b
2020	LS	C	NW	17.88 ± 4.36 a	20.56 ± 8.05 a	38.44 ± 8.21 a	17.35 ± 4.13 a	2.58 ± 0.12 a	11.14 ± 1.05 b	23.15 ± 1.25 b	469.74 ± 66.02 a	85.43 ± 9.43 b	113.37 ± 10.75 b	456.19 ± 44.41 b	361.96 ± 23.07 b	102.18 ± 5.26 b	275.55 ± 14.84 a	28.58 ± 2.24 b	1452.42 ± 101.02 b	1960.60 ± 169.55 b
2020	LS	T	NE	13.13 ± 1.92 a	22.49 ± 5.22 a	35.62 ± 7.04 a	13.55 ± 2.51 a	1.98 ± 0.07 b	9.86 ± 0.80 b	19.29 ± 1.33 c	427.07 ± 66.86 a	27.52 ± 4.48 c	42.79 ± 1.47 c	173.51 ± 9.45 c	143.96 ± 17.23 c	22.17 ± 0.23 c	53.45 ± 5.21 b	13.35 ± 2.30 c	487.28 ± 11.64 c	949.97 ± 82.69 c
2020	LS	T	SW	14.94 ± 2.15 a	27.40 ± 3.41 a	42.34 ± 4.21 a	12.76 ± 1.11 a	2.09 ± 0.29 b	19.28 ± 0.72 a	32.65 ± 1.24 a	534.82 ± 36.49 a	135.34 ± 20.84 a	142.27 ± 4.46 a	551.52 ± 8.67 a	443.74 ± 43.48 a	148.91 ± 8.22 a	330.67 ± 19.37 a	43.30 ± 0.98 a	1834.86 ± 85.89 a	2412.02 ± 114.39 a
